# Supplementary material for: Sound Analysis to Predict the Growth of Turkeys
Source: Animals (Basel). 2020 May 17;10(5):866. doi: 10.3390/ani10050866 (PMC7278447; doi:10.3390/ani10050866)
Supplement: Supplementary file 1 [file animals-10-00866-s001.zip]

Archive with 1 entries (1 files):
- animals-788876-supplementary.xlsx
