# Supplementary material for: Sound Analysis to Predict the Growth of Turkeys
Source: Animals (Basel). 2020 May 17;10(5):866. doi: 10.3390/ani10050866 (PMC7278447; doi:10.3390/ani10050866)
Supplement: Supplementary file 1 [file animals-10-00866-s001.zip › animals-788876-supplementary.xlsx]

## Sheet: Weights
Table S1: Observed and predicted weights in calibration and validation model based on PF
Age (day)	Weight observed (Samples)	weight predicted by Calibration model	Age(day)	Weight observed (Samples)	weight predicted by validation model
13	309.9	335.775	13	309.9	337.453
23	664.1	687.727	23	664.1	689.148
28	1162	1011	28	1162	1003
36	1950	2294	36	1950	2309
49	3585	4369	49	3585	4392
56	4806	6299	56	4806	6334
71	7586	8430	71	7586	8452
84	9151	10580	84	9151	10630
92	10200	11420	92	10200	11480
112	14880	13120	112	14880	13010
119	16600	15070	119	16600	14920
13	304.5	-397.422	13	304.5	-450.205
20	500.7	32.895	20	500.7	0.682
30	1100	567.902	30	1100	535.117
52	3200	4011	52	3200	4035
70	5432	6383	70	5432	6405
77	7280	7168	77	7280	7166
84	8130	8105	84	8130	8104
91	8580	8750	91	8580	8755
98	10640	9675	98	10640	9644
106	12460	11530	106	12460	11490
119	15600	14320	119	15600	14220
13	299.7	-397.422	13	299.7	-449.844
17	694.7	195.748	17	694.7	162.529
37	1479	1370	37	1479	1365
49	2802	3452	49	2802	3474
67	4640	4487	67	4640	4483
74	6119	7895	74	6119	7939
88	8075	9160	88	8075	9191
95	9582	10070	95	9582	10090
103	10800	11810	103	10800	11860
116	12730	13000	116	12730	13020
124	14160	14760	124	14160	14810
13	304.5	-871.383	13	304.5	-968.668
27	1174	305.076	27	1174	248.514
39	2135	1781	39	2135	1764
57	3856	3564	57	3856	3555
72	6111	6270	72	6111	6274
79	7385	8407	79	7385	8434
86	7988	9068	86	7988	9099
93	9408	9760	93	9408	9772
114	12970	11660	114	12970	11600
122	14480	12940	122	14480	12840
128	15520	14380	128	15520	14280
